# Supplementary material for: Nano-Immunotherapy Synergizing Ferroptosis and STING Activation in Metastatic Bladder Cancer
Source: Cyborg Bionic Syst. 2026 Jan 9;7:0458. doi: 10.34133/cbsystems.0458 (PMC12783508; doi:10.34133/cbsystems.0458)
Supplement: Supplementary 1 — Figs. S1 to S4 [file cbsystems.0458.f1.zip]

Archive with 5 entries (5 files):
- S1.tif
- S2.tif
- S3.tif
- S4.tif
- Supplementary Materials.docx
